# Supplementary material for: From reference genomes to population genomics: comparing three reference-aligned reduced-representation sequencing pipelines in two wildlife species
Source: BMC Genomics. 2019 Jun 3;20:453. doi: 10.1186/s12864-019-5806-y (PMC6547446; doi:10.1186/s12864-019-5806-y)
Supplement: Supplementary file 2 — Custom R script. (TXT 17 kb) [file 12864_2019_5806_MOESM2_ESM.txt]

---
title: "RMarkdown: Downstream filtering of RRS data"
author: "Kate"
date: "29 October 2018"
output: html_document
---

##Introduction

This document has been created to process reduced representation sequencing output in VCF format (e.g. from Stacks/2.0b pipeline with output generated from the "populations" module specified with the -vcf flag to obtain populations.snps.vcf file). We provide code to reproduce metrics provided by DArT PL (DArTseq) from user-processed data for downstream filtering. 

For information about the vcfR package in R, see online [tutorial](https://knausb.github.io/vcfR_documentation/index.html) from package creators. Also see this [pdf](https://samtools.github.io/hts-specs/VCFv4.2.pdf) for how to interpret vcf format.

Set working directory first.
```{r}
rm(list=ls())
```

Need to install "vcfR" package in R if not already installed. Once installed, load package:
```{r, warnings=FALSE, message=FALSE}
library(vcfR)
```

##Read in data
Read in and check populations.snps.vcf file:
```{r}
vcf <- read.vcfR("populations.snps.vcf")
head(vcf)
queryMETA(vcf)
```

The vcf file has a format with three sections:

1. Meta information - defines the abbreviations used elsewhere in the file.

2. Fixed information - first 8 columns, contain chromosomal position & ID, REF and SNP allele, and SNP quality info:
  + allelic depths for the ref and alt alleles in the order listed (AD)
  + allele frequency (AF)
  + combined depth across samples (DP)
  + number of samples with data (NS)

3. Genotype information - one column per sample, includes:
  + genotype encoded as alleles separated by /. Alleles are "0" for the reference allele, "1" for alternate, or "." if missing (GT). Heterozygote : 0/1
  + read depth at this position for this sample (DP)
  + haplotype qualities (HQ)
  + genotype likelihoods (GL)
  + conditional genotype quality (GQ)

Reformat the dataset to obtain SNP data by combining the chromosome position information and the genotype information in a new object. 'extract.gt' function extracts genotype information, 'getFIX' function extracts fixed data for each row.
```{r}
gt <- extract.gt(vcf, IDtoRowNames = F)
fixed <- getFIX(vcf)
snps <- cbind(fixed[,1:5], gt)
head(snps)[,1:10]
snps.1 <- as.data.frame(as.matrix(snps))
snps.1$CHROM <- as.character(as.factor(snps.1$CHROM))
snps.1$POS <- as.character(as.factor(snps.1$POS))
snps.1$ID <- as.character(as.factor(snps.1$ID))
snps.1$identifier <- with(snps.1, paste0(CHROM, POS, ID))
snps.3 <- snps.1[,1:(ncol(snps.1)-1)]
```

##Data filtering

Our raw data has been filtered in Stacks/2.0b "populations" module with:
  * __-r 0.70__ (must be sequenced at >= 70% of samples in a population to process loci). This is equivalent to "CallRate" column in DArTseq filtered data, although it is calculated including technical replicates in Stacks data.
  * __--min_maf 0.01__
  * __--max_obs_het 0.70__
  * __--write_random_snp__ (restrict data analysis to one random SNP per locus) - filters linked SNPs. However, any filtering after this step in R uses data already reduced to one SNP per locus, not necessarily the best SNP in the locus if further filtering is needed, so better to change filtering parameters in Stacks rather than using R post-Stacks.
  
####Read Depth
Filter on read depth to remove SNPs with low read depth at ref and/or alt allele. This is equivalent to the AvgCountRef and AvgCountSNP columns in the DArT data. 
This step can be time consuming with many samples.
```{r}
read.depth <- extract.gt(vcf, element="AD")
length(unique(rownames(read.depth)))
nrow(read.depth)
read.depth.ref <- masplit(read.depth, record = 1, sort=0)
read.depth.snp <- masplit(read.depth, record = 2, sort=0)

#for reference allele coverage:
head(read.depth.ref)[1:6,1:6]
read.depth.ref.count<- rowSums(read.depth.ref, na.rm=T)
head(read.depth.ref.count)

read.depth.ref <- as.data.frame(read.depth.ref)
read.depth.ref$length <- rep(NA)

n <- ncol(read.depth.ref)-1
for (r in 1:nrow(read.depth.ref)) {
  read.depth.ref$length[r] <- length(which(read.depth.ref[r,1:n] !=0))
}

read.depth.ref.avg <- read.depth.ref.count/read.depth.ref$length
head(read.depth.ref.avg)
summary(read.depth.ref.avg)

#for snp allele coverage:
read.depth.snp.count<- rowSums(read.depth.snp, na.rm=T)
head(read.depth.snp.count)

read.depth.snp <- as.data.frame(read.depth.snp)
read.depth.snp$length <- rep(NA)

n2 <- ncol(read.depth.snp)-1
for (r in 1:nrow(read.depth.snp)) {
  read.depth.snp$length[r] <- length(which(read.depth.snp[r,1:n2] !=0))
}

read.depth.snp.avg <- read.depth.snp.count/read.depth.snp$length
summary(read.depth.snp.avg)
```
We have selected a minimum read depth of 2.5 for our data. Histograms can be used to visualise appropriate thresholds for other types of data.
```{r}
length(which(read.depth.ref.avg > 2.5))
length(which(read.depth.snp.avg > 2.5))

coverage.rd <- cbind(read.depth.ref.avg, read.depth.snp.avg)
coverage.rd <- as.data.frame(coverage.rd)
coverage.rd$snp.index <- 1:nrow(coverage.rd)
coverage.rd1 <- coverage.rd[which(coverage.rd$read.depth.ref.avg > 2.5),]
nrow(coverage.rd)
nrow(coverage.rd1)
coverage.rd2 <- coverage.rd1[which(coverage.rd1$read.depth.snp.avg > 2.5),]
nrow(coverage.rd2)

par(mfrow=c(2,2))
hist(read.depth.ref.avg, main="Read depth of ref allele", xlab="Read depth")
hist(read.depth.snp.avg, main="Read depth of snp allele", xlab="Read depth")
hist(coverage.rd2$read.depth.ref.avg, main="Read depth of ref allele > 2.5", xlab="Read depth")
hist(coverage.rd2$read.depth.snp.avg, main="Read depth of snp allele > 2.5", xlab="Read depth")

index <- 1:nrow(snps.3)
snps.index <- cbind(index, snps.3)
snps.rd <- snps.index[which(snps.index[,1] %in% coverage.rd2$snp.index),]
nrow(snps.rd)
```
####Coverage
We also need to filter by __coverage__. If the reference and SNP allele do not amplify at the same rate, this may indicate potential bias (errors in calling). DArT PL includes AvgCountRef as the sum of the tag read counts for all samples, divided by the number of samples with non-zero tag read counts for the reference allele row, AvgCountSNP is the same but for the SNP allele row. 
Coverage can be calculated as the absolute percentage difference between the AvgCountRef and AvgCountSNP columns. vcf output gives Allele Depth, with coverage of reference, then coverage of SNP allele e.g. AD = 4,3 means reference allele has coverage = 4, snp allele coverage = 3. Count only non-zero reads (already filtered out anyway from above).

Need to extract AD (allelic depth) for each sample and loci.
```{r}
coverage.rd2$max <- pmax(coverage.rd2$read.depth.ref.avg, coverage.rd2$read.depth.snp.avg)
coverage.rd2$diff <- ((abs(coverage.rd2$read.depth.ref.avg - coverage.rd2$read.depth.snp.avg))/(coverage.rd2$max))*100
hist(coverage.rd2$diff, main="Coverage difference", xlab="% diff in coverage")
```
Histogram can be used to determine appropriate thresholds for filtering. We aim for SNPs with a low coverage difference. The following check will give an idea as to how many SNPs will be retained with varying coverage difference, but is not filtering. 
```{r}
length(which(coverage.rd2$diff <= 80))
```

####Call Rate

Histogram of Call Rate:
```{r}
callrate <- apply(snps.rd, 1, function(x) 100-(sum(is.na(x))/(ncol(snps.rd)-5))*100)
hist(callrate, main="Call Rate", xlab="Call Rate")
```
Number of SNPs retained with call rate threshold:
```{r}
length(which(callrate >= 30))
```

####Minor Allele Frequency (MAF)
SNPs have already been filtered on MAF in Stacks (using --min_maf 0.01 flag in populations module). We may wish to further filter on MAF for downstream purposes, e.g. parentage analysis is optimised with only a few hundred SNPs at high MAF.

```{r}
snps.rd1 <- snps.rd
snpsrd1 <- as.data.frame(snps.rd1)
snps.rd1$refcount <- rep(NA)
n3 <- ncol(snps.rd)
for (r in 1:nrow(snps.rd1)) {
  snps.rd1$refcount[r] <- 2*(length(which(snps.rd1[r,7:n3] == "0/0"))) + 
    length(which(snps.rd1[r,7:n3] == "0/1"))
}

snps.rd1$altcount <- rep(NA)
for (r in 1:nrow(snps.rd1)) {
  snps.rd1$altcount[r] <- 2*(length(which(snps.rd1[r,7:n3] == "1/1"))) + 
    length(which(snps.rd1[r,7:n3] == "0/1"))
}

snps.rd1$minor <- pmin(snps.rd1$refcount, snps.rd1$altcount)
snps.rd1$total <- snps.rd1$refcount + snps.rd1$altcount
snps.rd1$maf <- snps.rd1$minor/snps.rd1$total
hist(snps.rd1$maf, main="Minor Allele Frequency", xlab="MAF")
```
Number of SNPs retained with MAF threshold:
```{r}
length(which(snps.rd1$maf > 0.01))
```

###Heterozygosity
SNP calling may result in an excess of heterozygotes. We filtered on --max_obs_het of 0.7 in the "populations" module of Stacks already. For other pipelines where heterozygosity filtering is not easily achieved, or if the user would like to visualise data to choose appropriate threshold:
```{r}
#Heterozygosity
snps.rd2 <- snps.rd
snps.rd2$na <- rep(NA)
snps.rd2$na <- apply(snps.rd2, 1, function(x) sum(is.na(x)))
snps.rd2$seq <- rep(NA)
snps.rd2$seq <- ncol(snps.rd2) - snps.rd2$na - 8
snps.rd2$hets <- apply(snps.rd2, 1, function(x) length(which(x == "0/1")))
het_count.rd <- 100*(snps.rd2$hets/snps.rd2$seq)
hist(het_count.rd, main="Heterozygosity", xlab="Proportion of heterozygotes at SNP")
```

####Reproducibility
Additionally, we can filter on __reproducibility__ by comparing technical replicates (performed by DArTseq). DArTseq defines reproducibility as the proportion of technical replicate assay pairs for which the marker score is consistent. 
For other sequencing methods, this code can be applied to other forms of replicates (e.g. within-plate or between-plate replicates) to filter on reproducibility and/or calculate error rates.

Use replicate pairs (we have named them T1 & T2 to distinguish). Create a .csv file with one column listing all samples and their technical replicates (this section only works for pairs of replicates). Column should be ordered by sample e.g. sample1_T1, sample1_T2, sample2_T1, sample2_T2 (though will be reordered regardless).

```{r}
tech.reps <- read.csv('technical replicates - pairs.csv', header=F)
snp.tech.reps.rd <- snps.rd[,which(colnames(snps.rd) %in% tech.reps$V1)]
head(colnames(snp.tech.reps.rd))
snp.tech.reps.rd <- snp.tech.reps.rd[,order(names(snp.tech.reps.rd))]
head(colnames(snp.tech.reps.rd))
snp.tech.match.rd <- matrix(nrow=nrow(snp.tech.reps.rd), ncol=ncol(snp.tech.reps.rd))

for(r in 1:nrow(snp.tech.reps.rd)){
  for(c in seq(1,ncol(snp.tech.reps.rd), 2)) {
      if(!is.na(snp.tech.reps.rd[r,c]) && !is.na(snp.tech.reps.rd[r,(c+1)]) && snp.tech.reps.rd[r,c] != snp.tech.reps.rd[r,c+1]){
  snp.tech.match.rd[r,c] <- "ERROR"
      } else {
    snp.tech.match.rd[r,c] <- NA
      }
  }
}
snp.tech.match.rd <- as.data.frame(as.matrix(snp.tech.match.rd))
snp.tech.match.rd$error <- rep(NA)
n4 <- ncol(snp.tech.match.rd) - 1
for (r in 1:nrow(snp.tech.match.rd)) {
  snp.tech.match.rd$error[r] <- length(which(snp.tech.match.rd[r,1:n4] == "ERROR"))
}

snp.tech.match.rd$reproducibility <- rep(NA)
n5 <- (ncol(snp.tech.match.rd) - 2)/2
snp.tech.match.rd$reproducibility <- 100-((snp.tech.match.rd$error/n5)*100)
summary(snp.tech.match.rd$reproducibility)
summary(snp.tech.match.rd$error)
error.rate <- 100-snp.tech.match.rd$reproducibility
summary(error.rate) #mean error rate pre-filtering (aside from read depth filtering)
hist(snp.tech.match.rd$reproducibility, main="Reproducibility between technical replicates (pairs)", cex.main=0.8, xlab="Reproducibility %")
```

####Identifying possible sex-linked SNPs
It may also be necessary to remove possibly __sex-linked SNPs__. If it is not clear how to sort sex-linked SNPs based on genotype position, we can instead  filter by possibly sex-linked SNPs. If the SNP is heterozygous in at least one female but homozygous in all males, SNP may be sex-linked and should be removed from analysis. 
__NOTE__: This is for XX/XY systems - for ZZ/ZW systems code can be easily altered. This filtering step should be performed with the whole dataset to increase power of detection. 

First, seperate male and female samples. We are able to do this based on our naming system with F_samplename or M_samplename, where unknown sexes will be ignored. If sample naming system does not follow, an additional file could be provided with sex information.
```{r}
snps.rd.f <- snps.rd
ids <- colnames(snps.rd.f)
str(ids)
```
```{r}
males <- ids[which(startsWith(ids, "M_") == T)]
females <- ids[which(startsWith(ids, "F_") == T)]
snp.males <- snps.rd.f[,(which(colnames(snps.rd.f) %in% males))]
snp.females <- snps.rd.f[,(which(colnames(snps.rd.f) %in% females))]
```
Next, identify SNPs that are heterozygous in at least one female. vcf format encodes heterozygotes as "0/1":
```{r}
snp.females <- cbind(snps.rd.f[,1:6], snp.females)
het.females <- rep(NA)
for (r in 1:nrow(snp.females)) {
  het.females[r] <- ifelse("0/1" %in% snp.females[r,7:ncol(snp.females)], "HET", "FALSE")
}
het.females <- cbind(snp.females[,1], het.females)
```
Now identify SNPs where there are no male heterozygotes:
```{r}
snp.males <- cbind(snps.rd.f[,1:6], snp.males)
het.males <- rep(NA)
for (r in 1:nrow(snp.males)) {
  het.males[r] <- ifelse("0/1" %in% snp.males[r,7:ncol(snp.males)], "HET", "FALSE")
}
```
Now find SNP index for when het.females = "HET" but het.males = "FALSE":
```{r}
str(het.females)
het.females <- as.data.frame(het.females)
het.males <- as.data.frame(het.males)
hets <- cbind(het.females, het.males)
colnames(hets) <- c("index", "het.females", "het.males" )
sex.linked.a <- hets[which(hets$het.females == "HET"),]
sex.linked <- sex.linked.a[which(sex.linked.a$het.males == "FALSE"),]
```

Number of possibly sex-linked SNPs:
```{r}
nrow(sex.linked)
```

Now filter data to remove these SNPs.
```{r}
snps.rd.g <- snps.rd.f[which(!(snps.rd.f[,1] %in% sex.linked$index)),]
nrow(snps.rd.g)
nrow(snps.rd.f) - nrow(snps.rd.g) #should equal number of possibly sex-linked SNPs
```
##Filter data
Now filter data with the thresholds decided above. 
```{r}
filter.rd <- cbind(coverage.rd2, snp.tech.match.rd$reproducibility, callrate, het_count.rd, snps.rd1$maf)
filter.rd <- as.data.frame(as.matrix(filter.rd))
filter.rd$snp.index <- 1:nrow(filter.rd)
colnames(filter.rd) <- c("read.depth.ref.avg", "read.depth.snp.avg", "snp.index", "max", "diff", "Reproducibility", "Callrate", "Heterozygosity", "maf")
nrow(filter.rd)

filter.1.rd <- filter.rd[which(filter.rd$diff <=80),]
nrow(filter.1.rd)

filter.2.rd <- filter.1.rd[which(filter.1.rd$Reproducibility > 85),]
nrow(filter.2.rd)

###we filtered on call rate, heterozygosity and MAF in Stacks, so do not need to perform this additional filtering. Unhash following code and set thresholds to filter on these parameters.
#filter.3.rd <- filter.2.rd[which(filter.2.rd$Callrate > 70),]
#nrow(filter.3.rd)

#filter.4.rd <- filter.3.rd[which(filter.3.rd$Heterozygosity <= 70),]
#nrow(filter.4.rd)

#filter.5.rd <- filter.4.rd[which(filter.4.rd$maf >= 0.01),]
#nrow(filter.5.rd)

index <- 1:nrow(snps.rd.g)
snps.index <- cbind(index, snps.rd.g)
snps.filter.rd <- snps.index[which(snps.index[,1] %in% filter.2.rd$snp.index),] #update filter.2.rd to appropriate selection if call rate, heterozygosity, MAF filtering is performed.
nrow(snps.filter.rd)
#Write out file of filtered SNPs (unhash code):
#write.csv(snps.filter.rd, file="filteredsnps.csv")
```
##Recalculate reproducibility/error rates after filtering
Previous calculations of reproducibility were made on data only filtered by read depth > 2.5.
Can re-calculate reproducibility to obtain error rate after the downstream filtering pipeline has been run.

Only calculate error rates for complete cases, so when genotype recorded for both replicates (not when recorded for one but NA for other).
```{r}
snp.tech.reps.filter <- snps.filter.rd[,which(colnames(snps.filter.rd) %in% tech.reps$V1)]
head(colnames(snp.tech.reps.filter))
snp.tech.reps.filter <- snp.tech.reps.filter[,order(names(snp.tech.reps.filter))]
head(colnames(snp.tech.reps.filter))
snp.tech.match.filter <- matrix(nrow=nrow(snp.tech.reps.filter), ncol=ncol(snp.tech.reps.filter))

for(r in 1:nrow(snp.tech.reps.filter)){
  for(c in seq(1,ncol(snp.tech.reps.filter), 2)) {
      if(!is.na(snp.tech.reps.filter[r,c]) && !is.na(snp.tech.reps.filter[r,(c+1)]) && snp.tech.reps.filter[r,c] != snp.tech.reps.filter[r,c+1]){
  snp.tech.match.filter[r,c] <- "ERROR"
      } else {
    snp.tech.match.filter[r,c] <- NA
      }
  }
}
snp.tech.match.filter <- as.data.frame(as.matrix(snp.tech.match.filter))
snp.tech.match.filter$error <- rep(NA)
n4.f <- ncol(snp.tech.match.filter) - 1
for (r in 1:nrow(snp.tech.match.filter)) {
  snp.tech.match.filter$error[r] <- length(which(snp.tech.match.filter[r,1:n4.f] == "ERROR"))
}

snp.tech.match.filter$reproducibility <- rep(NA)
n5.f <- (ncol(snp.tech.match.filter) - 2)/2
snp.tech.match.filter$reproducibility <- 100-((snp.tech.match.filter$error/n5.f)*100)
summary(snp.tech.match.filter$reproducibility)
summary(snp.tech.match.filter$error)
error.rate.filter <- 100-snp.tech.match.filter$reproducibility
summary(error.rate.filter) #error rate
sd(error.rate.filter)
hist(snp.tech.match.filter$reproducibility, main="Reproducibility between technical replicates (pairs)", cex.main=0.8, xlab="Reproducibility %")
```
